# Supplementary material for: Hematopoietic stem cells exhibit a specific ABC transporter gene expression profile clearly distinct from other stem cells
Source: BMC Pharmacol. 2010 Sep 13;10:12. doi: 10.1186/1471-2210-10-12 (PMC2945345; doi:10.1186/1471-2210-10-12)
Supplement: Additional file 1 — TLDA data table on all the studied cell types. [file 1471-2210-10-12-S1.XLS]

## Sheet: A. All cells
Additional file 1 A
count HSC 38-		HSC CD38- ave n=11	MAPC ave n=3	ESC ave n=3	USSC ave n=6	MSC ave n=7	CD71+ ave n=3	T cell ave n=2	Mono ave n=2	granulo's ave n=2	NK ave n=3		HSC CD38- stdev n=11	MAPC stdev n=3	ESC stdev n=3	USSC stdev n=6	MSC stdev n=7	CD71+ stdev n=3	T cell stdev n=2	Mono stdev n=2	granulo's stdev n=2	NK stdev n=3
11	ABCA2	0.0665324	0.00687203	0.00312591	0.00747576	0.00840646	0.00488401	0.105148	0.00497606	0.128627	0.29017	ABCA2	0.0306072	0.00155405	0.00172415	0.00341499	0.00335999	0.00340791	0.013009	7.17357e-05	0.0246411	0.127334
11	ABCC1	0.0652763	0.0085796	0.00952042	0.00871613	0.0055545	0.0276242	0.0593926	0.0158827	0.0196544	0.0218778	ABCC1	0.0305161	0.000751791	0.00348373	0.00413489	0.00183826	0.00411633	0.0261614	0.00670677	0.0113355	0.00481352
11	ABCB7	0.0489821	0.00682361	0.0222896	0.00618489	0.00394519	0.216847	0.114131	0.0224744	0.00250617	0.0311682	ABCB7	0.0244234	0.000323419	0.00720739	0.00318611	0.00127771	0.0338599	0.0935421	0.000471917	0.00105184	0.00731862
11	ABCB2	0.0441592	0.00563203	0.00244441	0.00649357	0.00611758	0.0174971	0.505398	0.0966859	0.760856	0.288342	ABCB2	0.0274955	0.00209336	0.00233098	0.00341788	0.00111752	0.00225395	0.431639	0.0652573	0.565183	0.121811
11	ABCB3	0.0376927	0.00720633	0.00294269	0.00416071	0.00285103	0.0175895	0.423929	0.0625555	0.317482	0.156666	ABCB3	0.0363131	0.00155236	0.00183791	0.00211306	0.0012781	0.00202898	0.466805	0.0556741	0.19229	0.0826999
11	ABCD4	0.0372748	0.00272907	0.0117403	0.00139367	0.00363082	0.0294437	0.0936762	0.011088	0.0103841	0.0310009	ABCD4	0.0250489	0.000618507	0.00230553	0.000573608	0.00137857	0.00243533	0.070153	0.00379165	0.00401826	0.00182668
11	ABCB1	0.0339378	1.33116e-05	3.89107e-05	8.84213e-06	2.76043e-06	0.000651863	0.0268395	7.6885e-05	0.000339138	0.0456081	ABCB1	0.0164117	2.13044e-05	3.62454e-05	7.01376e-06	7.3709e-07		0.00633608		0.000361044	0.0241281
11	ABCB10	0.0260278	0.0082913	0.00768975	0.00607093	0.00633394	2.13002	0.051737	0.0113828	0.00469889	0.0317839	ABCB10	0.0186386	0.00159105	0.00105362	0.00326392	0.00392786	0.230166	0.0350403	0.00225802	0.00289308	0.00562106
11	ABCG1	0.0240441		0.00018495	2.20001e-05	2.74614e-05	0.00425392	0.0481814	0.00708474	0.0970533	0.00656112	ABCG1	0.0147907		0.000103598	2.63479e-05	3.67804e-05	0.000767117	0.00434737	0.00613976	0.0163813	0.00653322
11	ABCA7	0.0240222	0.000214476	0.00392908	0.000377462	0.000499449	0.532706	0.232575	0.0413793	0.307969	0.175565	ABCA7	0.0115745	0.000181265	0.00341489	0.000512251	0.000160096	0.0138533	0.164013	0.0280924	0.400099	0.0407123
11	ABCA5	0.0216417	0.000656208	0.00122124	0.00158133	0.001328	0.00676399	0.0429068	0.000833948	0.0224682	0.0197426	ABCA5	0.0108337	0.000350047	0.000320653	0.00168915	0.000628197	0.00172012	0.0271117	0.000269893	0.0059606	0.00689092
11	ABCD3	0.0169461	0.0142994	0.0139741	0.0152425	0.00900629	0.113	0.0872213	0.00447565	0.00521669	0.0112177	ABCD3	0.0127816	0.00174845	0.00504548	0.00762092	0.00300713	0.0120052	0.104589	0.000560233	0.00335075	0.00483306
11	ABCC4	0.0156862	0.0049477	0.00376892	0.0033241	0.00242635	0.0777378	0.00962554	0.000485292	0.000415547	0.00362203	ABCC4	0.0212984	0.000712572	0.000699793	0.00207335	0.000331442	0.0128455	0.00870147	0.000121118		0.00129186
11	ABCC5	0.0122873	0.00251625	0.00749741	0.00238218	0.00215415	0.139123	0.0871675	0.0112303	0.0637425	0.0108309	ABCC5	0.00681727	0.000547267	0.00289254	0.00151458	0.000658859	0.0221487	0.109795	0.00618487	0.0159654	0.000621167
11	ABCD1	0.0118192	0.00171011	0.00204919	0.00591436	0.00338807	0.00456383	0.0316179	0.0471205	0.0242104	0.0175939	ABCD1	0.00533371	0.000357322	0.000644981	0.00500447	0.00141412	0.00107801	0.0115651	0.023837	0.0103214	0.00164546
10	ABCB8	0.0113978	0.0106495	0.00640296	0.00644453	0.0054204	0.066638	0.0912664	0.0120638	0.0024503	0.0333938	ABCB8	0.00700829	0.00107433	0.00221262	0.00375549	0.00232475	0.0102511	0.0712419	0.00637761	0.00140193	0.00583768
11	ABCA3	0.0101083	1.45372e-05	0.00398245	9.91964e-05	0.000502767		0.0133333	0.000717884	5.13783e-05	0.00587145	ABCA3	0.00711285	8.4827e-06	0.00191497	6.68382e-05	0.000353777		0.00786889	0.000285904		0.00172311
11	ABCC10	0.00817447	0.00316583	0.00254089	0.00182091	0.00210074	0.0195228	0.0471346	0.00586066	0.00430954	0.0194642	ABCC10	0.00466572	0.00112895	0.000561794	0.00132799	0.000404059	0.00335246	0.0499726	0.00466768	0.00328223	0.00724839
11	ABCA1	0.00782869	0.000502504	0.0134381	0.0025765	0.00548326	0.000972723	0.0018231	0.0204443	0.187986	0.00236488	ABCA1	0.00750561	0.000206228	0.011409	0.00495846	0.0028928	0.000493217	0.000199731	0.0276639	0.0409861	0.0027288
11	ABCB6	0.00766108	0.0036873	0.00727844	0.00818548	0.00395203	0.474141	0.0117525	0.0013766	0.0049835	0.00179604	ABCB6	0.00951945	0.00152687	0.00364441	0.00482644	0.00223664	0.0392033	0.0112404	0.00106912	0.0024124	0.000195468
11	ABCB9	0.00453911	0.00155611	0.00099344	0.00208177	0.00100231	0.00957706	0.0048806	0.000151511	0.00011879	0.0015518	ABCB9	0.00425049	0.000375431	0.000332534	0.00139955	0.000401093	0.002694	0.00518192	0.000116659	5.4789e-05	0.0001818
10	ABCA13	0.0037151	0.000244821	1.46238e-05	1.10256e-05	9.33147e-06		6.2418e-05	0.000113949	0.00207889		ABCA13	0.00645851	0.000178839	2.01081e-05	5.86016e-06	4.57146e-06			0.000101672	0.00178264
10	ABCC6	0.0035078	6.40065e-07	0.000232444	1.13522e-05	3.13631e-05			0.0049894	0.00517355	0.000173964	ABCC6	0.00573006	1.10863e-06	0.000171282	6.49029e-06	3.66534e-05			0.002586	0.00224803	0.000301315
*
9	ABCA9	0.00115773	6.35015e-05	3.29982e-06	0.000149653	0.000716563	0.000726031	0.000170262	0.000397697	0.000130663	8.21139e-05	ABCA9	0.00170244	8.36615e-05	5.71546e-06	0.000128247	0.000796565	0.000390045		3.03611e-05	4.49413e-06	0.000142225
8	ABCG2	0.00142368	0.00042723	0.00130137	4.8214e-05	0.000130551	0.0641904	0.00288265	5.90478e-05	2.30948e-05	0.000517263	ABCG2	0.00106248	0.000265381	0.000307966	2.9443e-05	8.91191e-05	0.0140706	5.79747e-05			0.000488603
8	ABCB5	0.000372109		7.92224e-07	1.00954e-05	4.14314e-05	0.0037212					ABCB5	0.000475498		1.37217e-06		5.80382e-05	0.0025209
7	ABCC2	0.000772038	0.000405541	6.22963e-05	5.35854e-05	3.5518e-05	0.000449484	0.00545057	0.000617572	0.00478179	0.00127737	ABCC2	0.000687327	0.000290276	6.26505e-05	4.91427e-05	2.31826e-05	4.67468e-05	0.00488855	0.000447129	0.00269858	0.000371794
7	ABCA10	0.00038536	1.96331e-05	1.04661e-05	2.57199e-05	3.12614e-05	0.00101829	0.000867818	3.62842e-05	0.000448951	7.51737e-05	ABCA10	0.000319149	1.43841e-05	9.11507e-06	3.61961e-05	3.3436e-05		0.00113691		3.08632e-05	0.000130205
6	ABCA6	0.000336467	0.000373149		0.000138089	0.00109227	0.00184172	0.000314942	0.000528654	0.000314435	0.000270068	ABCA6	0.000280923	0.000452158		0.000136066	0.00124577	0.000851348	0.000260445	0.000322113	4.28314e-05	0.000239261
4	ABCD2	0.0038855	0.000545594	0.000137493	0.000143431	3.79022e-05		0.416919	0.000287798	0.00214023	0.0123803	ABCD2	0.0057748	0.000274869	0.000181359	0.000158753	1.69074e-05		0.351803		0.0019247	0.00350931
4	ABCB4	0.000471878	6.41657e-07	0.000158676	0.000128138	2.62128e-05	0.00938171	0.00024473	0.000100624	0.00014535	0.000838112	ABCB4	0.000368456	1.11138e-06	0.000158009	0.00013538	2.24959e-05	0.0073807	0.000252744		9.0131e-05	0.000885242
4	ABCB11	0.000416805	8.14819e-06	8.63123e-06	1.39464e-05	1.29509e-05	0.00100723			0.000766167		ABCB11	0.000667041	5.29129e-06	7.81302e-06		1.24113e-05				0.000715898
4	ABCC3	0.000341938	0.00554164	3.6866e-05	0.000321887	0.00286228	0.000901863	0.000489056	0.00967075	7.41824e-05	0.000373939	ABCC3	0.000330482	0.00265529	1.08024e-05	0.000360389	0.00134947	8.52256e-05		0.00236096	3.97352e-05	0.000328679
2	ABCC13	0.00607629		0.000101167			0.0526542			9.62348e-05		ABCC13	0.00214483		0.000140163			0.0255454
2	ABCC8	0.0019192		0.000106362		1.94298e-06						ABCC8	0.00259751		7.87603e-05
1	ABCA8	6.18525e-05	0.000412135	1.99986e-06	0.00481456	0.00470325	0.00810495					ABCA8		0.000327678	3.46387e-06	0.00613957	0.00317878	0.00059642
0	ABCA12		5.14842e-06	1.58369e-05	6.2933e-06	7.27042e-06						ABCA12		3.32357e-06	1.37157e-05	5.24788e-06	7.80562e-06
0	ABCA4		8.80794e-06	9.68464e-05	3.40263e-05	3.65704e-05	0.00115531			7.19909e-05		ABCA4		9.06754e-06	7.67483e-05	2.51771e-05	2.76814e-05	0.000624429			5.40253e-06
0	ABCC11											ABCC11
0	ABCC12				3.54318e-06							ABCC12
0	ABCC7		7.49398e-06	0.00016904		1.11868e-06				5.30246e-05		ABCC7		1.07924e-05	3.83781e-05
0	ABCC9		0.0115531	8.80027e-06	0.00180213	0.000804047						ABCC9		0.00397454	3.1178e-06	0.00202872	0.000671108
0	ABCG4		1.00534e-05	0.000869285	0.000171174	0.000171618				2.1273e-05		ABCG4		2.68906e-06	0.00116413	0.00017815	0.000129367
0	ABCG5			3.62665e-06						2.38717e-05		ABCG5			5.02539e-06
0	ABCG8			1.01398e-06	7.67323e-06	1.33189e-07						ABCG8			1.75627e-06
Additional file 1. TLDA data table on all the studied cell types. (A) The gene expression relative to GAPDH in all cell types is indicated. Levels are ranked in descending order first by the expression levels in CD34+/38- HSCs and then by the expression frequency in CD34+/38- HSCs.

## Sheet: B. Freq rank
Additional file 1 B
	cout USSC	count HSC CD38-	count MSC	freq USSC	freq HSC CD38-	freq MSC
	n=6	n=11	n=7	n=6	n=11	n=7
ABCA1	6	11	7	1	1	1
ABCA2	6	11	7	1	1	1
ABCA3	6	11	7	1	1	1
ABCA4	6	0	7	1	0	1
ABCA5	6	11	7	1	1	1
ABCA7	6	11	7	1	1	1
ABCA8	6	1	7	1	0.0909091	1
ABCB10	6	11	7	1	1	1
ABCB2	6	11	7	1	1	1
ABCB3	6	11	7	1	1	1
ABCB6	6	11	7	1	1	1
ABCB7	6	11	7	1	1	1
ABCB8	6	10	7	1	0.909091	1
ABCB9	6	11	7	1	1	1
ABCC1	6	11	7	1	1	1
ABCC10	6	11	7	1	1	1
ABCC2	6	7	7	1	0.636364	1
ABCC3	6	4	7	1	0.363636	1
ABCC4	6	11	7	1	1	1
ABCC5	6	11	7	1	1	1
ABCC9	6	0	7	1	0	1
ABCD1	6	11	7	1	1	1
ABCD3	6	11	7	1	1	1
ABCD4	6	11	7	1	1	1
ABCG2	6	8	7	1	0.727273	1
ABCG4	6	0	7	1	0	1
ABCA10	5	7	7	0.833333	0.636364	1
ABCA6	4	6	7	0.666667	0.545455	1
ABCA9	4	9	7	0.666667	0.818182	1
ABCB4	4	4	6	0.666667	0.363636	0.857143
ABCG1	4	11	7	0.666667	1	1
ABCA12	3	0	6	0.5	0	0.857143
ABCA13	3	10	4	0.5	0.909091	0.571429
ABCC6	3	10	6	0.5	0.909091	0.857143
ABCD2	3	4	6	0.5	0.363636	0.857143
ABCB1	2	11	3	0.333333	1	0.428571
ABCB11	1	4	4	0.166667	0.363636	0.571429
ABCB5	1	8	4	0.166667	0.727273	0.571429
ABCC12	1	0	0	0.166667	0	0
ABCG8	1	0	1	0.166667	0	0.142857
ABCC11	0	0	0	0	0	0
ABCC13	0	2	0	0	0.181818	0
ABCC7	0	0	1	0	0	0.142857
ABCC8	0	2	1	0	0.181818	0.142857
ABCG5	0	0	0	0	0	0
Additinal file 1. TLDA data table on all the studied cell types. (B) Detection frequency in HSCs, USSCs and MSCs. Frequencies are ranked in descending order by the detection frequency in USSCs.
