# Supplementary material for: Hematopoietic stem cells exhibit a specific ABC transporter gene expression profile clearly distinct from other stem cells
Source: BMC Pharmacol. 2010 Sep 13;10:12. doi: 10.1186/1471-2210-10-12 (PMC2945345; doi:10.1186/1471-2210-10-12)
Supplement: Additional file 2 — Genes defining HSCs from other stem cells. [file 1471-2210-10-12-S2.XLS]

## Sheet: additional file 2
Additional file 2
Gene	Bootstrap	Median (HSC)	Median (non_HSC)	Median (HSC) / Median(non-HSC)
ABCA2	0	0.0573596	0.00636562	9.01084
ABCA3	0	0.00796243	0.000169994	46.8395
ABCA5	0	0.0189111	0.00114097	16.5746
ABCA7	0	0.0236684	0.000414331	57.1244
ABCB1	0	0.0288526	2.05159e-06	14063.5
ABCB10	0.0005	0.0227889	0.00610522	3.73269
ABCB2	0	0.0451829	0.0057831	7.81292
ABCB3	0.0035	0.0272023	0.00320091	8.4983
ABCB7	0	0.037827	0.00641352	5.89801
ABCB9	0.0285	0.00336685	0.00105157	3.20174
ABCC1	0	0.0560253	0.00774269	7.2359
ABCC10	0	0.00790048	0.00235905	3.34901
ABCC5	0	0.0114168	0.00249116	4.58293
ABCD1	0	0.00994604	0.00277547	3.58355
ABCD4	0	0.0293803	0.00238588	12.3142
ABCG1	0	0.0190671	6.11931e-06	3115.89
Additional file 2. Genes defining HSCs from other stem cells. Mann-Whitney U-test of genes defining HSCs from other SC sources. The significance is indicated by a bootstrap value below 0.05. The genes with shaded areas show the largest fold differences.
