# Supplementary material for: Hematopoietic stem cells exhibit a specific ABC transporter gene expression profile clearly distinct from other stem cells
Source: BMC Pharmacol. 2010 Sep 13;10:12. doi: 10.1186/1471-2210-10-12 (PMC2945345; doi:10.1186/1471-2210-10-12)
Supplement: Additional file 3 — Combination of ABC transporter genes unique for each subgroup of cells. [file 1471-2210-10-12-S3.XLS]

## Sheet: Additinal file 3
Additional file 3
Cell type		Gene	Bootstrap	Median (No)	Median (Yes)	Median(yes)/ Median(No)
Non-HSC	MSC	ABCG5	0.01	5.40395e-07	1.33189e-07	0.246466
		ABCC13	0.02	4.63021e-07	1.33189e-07	0.287652
		ABCG8	0.02	5.38502e-07	1.33189e-07	0.247332
		ABCC11	0.02	3.83055e-07	1.33189e-07	0.347702
		ABCC12	0.02	3.83055e-07	1.33189e-07	0.347702
		ABCA6	0.02	6.16391e-05	0.000594637	9.64707
		ABCC7	0.04	9.84253e-07	1.40329e-07	0.142574
	USSC	ABCD4	0.01	0.00344308	0.00130182	0.378098
	MAPC	ABCA13	0	3.97364e-06	0.000247337	62.2444
		ABCC2	0	2.98545e-05	0.000331006	11.0873
		ABCC9	0	0.000517866	0.0109703	21.1837
		ABCG1	0	1.6196e-05	2.33316e-07	0.0144058
	ES	ABCA3	0	0.00014462	0.00494433	34.1884
		ABCA7	0	0.0003163	0.00241557	7.63696
		ABCA8	0	0.00251449	6.56319e-07	0.000261015
		ABCB7	0	0.00484966	0.0244543	5.04248
		ABCC5	0	0.00233591	0.00626536	2.68219
		ABCC7	0	4.50369e-07	0.00016514	366.677
		ABCC8	0	2.6915e-07	0.000131232	487.579
		ABCC9	0	0.00110943	9.13244e-06	0.00823165
		ABCD4	0	0.00236253	0.0123976	5.24759
		ABCG2	0	7.91718e-05	0.0012751	16.1055
Mature blood cells	NK	ABCA2	0	0.00526801	0.24188	45.9149
		ABCA3	0	5.70584e-05	0.00674396	118.194
		ABCB1	0	7.6885e-05	0.0319187	415.149
		ABCD2	0	6.00203e-05	0.0142648	237.666
	CD71+	ABCA4	0	2.95405e-05	0.00105687	35.777
		ABCA6	0	0.000344722	0.00187213	5.43084
		ABCB10	0	0.0129794	2.03315	156.644
		ABCB2	0	0.243111	0.0174195	0.0716525
		ABCB3	0	0.141183	0.0174486	0.123589
		ABCB5	0	6.24094e-06	0.00430219	689.35
		ABCB6	0	0.00198209	0.481218	242.783
		ABCB7	0	0.0228081	0.199863	8.76281
		ABCB8	0	0.0165735	0.0623844	3.76411
		ABCB9	0	0.000234001	0.00826417	35.3168
		ABCC13	0	2.70904e-05	0.0667456	2463.81
		ABCC4	0	0.000570935	0.0815286	142.798
		ABCC5	0	0.0113203	0.137551	12.1508
		ABCD1	0	0.0191296	0.00411848	0.215294
		ABCD3	0	0.00758603	0.108251	14.2698
		ABCG2	0	5.90478e-05	0.0606155	1026.55
Additional file 3. Combination of ABC transporter genes unique for each subgroup of cells. Kruskal–Wallis tests identified sets of genes distinct for each subgroup of non-HSCs and mature blood cells. The significance is represented by a bootstrap value below 0.05. Median (yes) is the median value of all samples within this subgroup. Median (no) represents the median value of the other samples. Th…
